# Supplementary material for: Transcription factor VvibHLH93 negatively regulates proanthocyanidin biosynthesis in grapevine
Source: Front Plant Sci. 2022 Aug 24;13:1007895. doi: 10.3389/fpls.2022.1007895 (PMC9449495; doi:10.3389/fpls.2022.1007895)
Supplement: Supplementary file 1 [file Table_1.xlsx]

## Sheet: Table S1
Supplementary Table S1 Primers used in this study. The primer positions indicated the base from the start codon of the genes and the first nucleotide of the start codon was defined as position 1. The sequences shown in boldface were the restriction sites, the sequences with underline were restriction site protection base and the sequences shown in red were additional sequences necessary for the I…
Purpose	Gene name	Sequence of forward (F) and reverse (R) primers (5’ to 3’)	Vectors integrated
Target gene cloning	VvibHLH93 (XM_002264371)	F: ATGGAGCCTAGTCAACATGG	pMD19-T
		R: CTACAGACATCTTCCTCCATAGC
	VviCHI (NM_001281104)	F: CAGGCAACTCCATTCTTTTC
		R: TTCTCTATCACTGCATTCCC
	VviDFR (NM_001281215)	F: TCTTCCATGTTGCCACACCC
		R: TCTGACAGTCTTTGCGGCAG
	VviLAR1 (AJ865336)	F: AAATGAACTCGCATCTGTGT
		R: CTGTGGGATGATGTTTTCTC
	VviLAR2 (AJ865334)	F: GGTGATGGCTCTGTCAAAGC
		R: CTGGGAGGTCGGAAATGAAG
	VviANR (AB199315)	F: GCTGCTGTTACCATCAATCA
		R: GCAGGATAGCCCCAAGTAGG
	VviANS (EU156063)	F: CCAAGCGACTACGTTCCAGC
		R: CCAACCCAAGCGATAGCACC
	VviUFGT (XM_002276999)	F: TAACACATTGTGGATGGAACTCAT
		R: ACCTTCAATTCTCACTCCAATCTC
	VvibHLH93	F: GGATACCCGGATCGAGATTTGC
		R: CCACTACGTCTGAACAAGATGC
	VviMYB5a (NM_001281179)	F: GCAGATGGGTTGGTAACGGG
		R: CTACTGAAGGTGGCCTGCAC
	VviMYB5b (NM_001280925)	F: GCCTCCGCTGGATGAACTAC
		R: CTGTTGCCGAGAAGTCGGTG
	VviMYBPA1 (TC54724)	F: TTGACGGGGTTGACTTCTTC
		R: GAGTAGTGATTCGGCGAAGG
	VviMYBPA2 (EU919682)	F: GTCATCCGAACAAGAGCAGTGCGA
		R: TTCTCCCATCTCTTCATCTTGG
	VviMYBPAR (AB911341)	F: ACAAGAACAAGGCTGTGGTGG
		R: TGGTGTCATGGATGGACCTG
	VviMYBC2-L1 (EU181425)	F: CGGTAAAATCGGTTGGTGAT
		R: TGATTGCGACATCAAGGTTC
	VviMYB86	F: GCTCAGGCAGAGAGGCATTG
		R: GCCTCGTGTTGCGATTGAAG
	VviUbiquitin1 (TC32075, TIGR database)	F: TCTGAGGCTTCGTGGTGGTA
		R: AGGCGTGCATAACATTTGCG
Yeast one-hybrid assay	pBait-PVviLAR1	F: AGCTTGAGTCGTTGAGGCACATGATTTTTTTGTTAGGACGTGTTATGG	pABAi
		R: TCGACCATAACACGTCCTAACAAAAAAATCATGTGCCTCAACGACTCA
	VvibHLH93	F: GGAATTCCATATGATGGAGCCTAGTCAACATGG	pGADT7
		R: CGGGATCCCTACAGACATCTTCCTCCATAGC
Subcellular localization	VvibHLH93	F: CGGAATTCATGGAGCCTAGTCAACATGG	pEZS-NL
		R: CGGGATCCCTACAGACATCTTCCTCCATAGC
Transactivation assay	VvibHLH93	F: CCATCGATATGGAGCCTAGTCAACATGG	pGBKT7
		R: CGGGGTACCCTACAGACATCTTCCTCCATAGC
	VviMYBPAR (AB911341)	F: CGCCATATGATGGGGAGGAGTCCTTGTTG	pGBKT7
		R: ACGCGTCGACTTATTCTCCTCCAAGCCAGTCAC
	VviMYBC2-L1 (EU181425)	F: CGCCATATGATGAGGAAGCCCTGCTGTG	pGBKT7
		R: ACGCGTCGACTCCAAAGAGGAGCAGCGT
Dual luciferase assay	VvibHLH93	F: GAGAACACGGGGGACTCTAGAATGGAGCCTAGTCAAACATGG	pCambia 1301
		R: CGATCGGGGAAATTCGAGCTCCTACAGACATCTTCCTTCCATAGC
	VviDFR promoter (AM458763.2)	F: TTGATATCGAATTCCTGCAGGCTGATCAAAAGTTAATCATCCATC	pGreenⅡ 0800-Luc
		R: TAGAACTAGTGGATCCCCCATACTTCTCAAAAATGATCCG
	VviLAR1 promoter (MT586116)	F: TGCACTGCAGGAGGCTAGGGTCTCCAC	pGreenⅡ 0800-Luc
		R: CGCGGATCCGAACCGGAGAAACAGTCATTC
	VviLAR2 promoter (MT586117)	F: TGCACTGCAGTTTAATCATATGTGGGACATGG	pGreenⅡ 0800-Luc
		R: CGCGGATCCATCGGTGTTAATTTTCTGAGAAAG
	VviANR promoter (KC477439)	F: TGCACTGCAGAGTCAAATTACAAAAATCAATTAATGATC	pGreenⅡ 0800-Luc
		R: CGCGGATCCATGCCCTCACTTCCAAATT
	VviUFGT promoter (AY955269)	F: AACTGCAGGGGTCTGTTTGATAACTATTTTC	pGreenⅡ 0800-Luc
		R: CGGGATCCGGTTGGAATGGGGGATG
	VviANS promoter (AF290432)	F: ATAAGCTTGATATCGAATTCCTGCACACGCGACAAAACTTATGTGTC	pGreenⅡ 0800-Luc
		R: GAACTAGTGGATCCCCCGGGCTGCATCTAGTAAATATCACTGATCTACTTGTTTTCC
Overexpression in grape callus system	VvibHLH93	F: AACGATACTCGAGGGGGATCCATGGAGCCTAGTCAACATGG	pCXSN
		R: GGGAAATTCGCTAGTGGATCCCTACAGACATCTTCCTCCATAGC
	HygB	F: CTCCAACAATGTCCTGACGGACA
		R: CTATTTCTTTGCCCTCGGACGAG
Electrophoretic Mobility Shift Assay	VvibHLH93	F: TGCTCTAGAATGGAGCCTAGTCAACATGGCC	pET-32a
		R: CGCGGATCCCAGACATCTTCCTCCATAGCCTGC
